# Supplementary material for: Vitamin D3 Metabolic Enzymes in Plateau Zokor (Myospalax baileyi) and Plateau Pika (Ochotona curzoniae): Expression and Response to Hypoxia
Source: Animals (Basel). 2022 Sep 11;12(18):2371. doi: 10.3390/ani12182371 (PMC9495108; doi:10.3390/ani12182371)
Supplement: Supplementary file 1 [file animals-12-02371-s001.zip]

Archive with 1 entries (1 files):
- animals-1873754-supplementary.pdf
